# Supplementary material for: In Silico Virtual Screening of Marine Aldehyde Derivatives from Seaweeds against SARS-CoV-2
Source: Mar Drugs. 2022 Jun 16;20(6):399. doi: 10.3390/md20060399 (PMC9227357; doi:10.3390/md20060399)
Supplement: Supplementary file 1 [file marinedrugs-20-00399-s001.zip]

Archive with 1 entries (1 files):
- marinedrugs-1761497-supplementary.pdf
